# Supplementary material for: Optimal surgical treatment for paratesticular leiomyosarcoma: retrospective analysis of 217 reported cases
Source: BMC Cancer. 2022 Jan 3;22:15. doi: 10.1186/s12885-021-09122-7 (PMC8722180; doi:10.1186/s12885-021-09122-7)
Supplement: Supplementary file 1 — Additional file 1. [file 12885_2021_9122_MOESM1_ESM.xlsx]

## Sheet: Supplemental table 1
	Supplemental Table 1 List of previously reported cases
	Author	Journal	Year	PMID	Number of patients
	Gatto L	Integr Cancer Ther. Jan-Dec 2020;19:1534735419900554.	2020	32009477	2
	Krishnan SK	Int Surg J. 2020 Jul;7(7):2429-2431	2020		1
	Naimi Z	Case Rep Urol. 2020 Sep 3;2020:8827214.	2020	32953192	1
	Singh S	Urol Case Rep. 2020 Nov 13;34:101487.	2020	33318933	1
	Yagnik VD	Urol Ann. Apr-Jun 2020;12(2):199-202.	2020	32565665	1
	Agca B	Ulus Travma Acil Cerrahi Derg. 2019 May;25(3):307-310.	2019	31135950	1
	Aoki K	Gen Thorac Cardiovasc Surg. 2019 May;67(5):490-492.	2019	30032446	1
	Ediz C	Ann Med Res 2019;26(10):2370-2375.	2019		1
	Jones A	Journal of Clinical Urology. 2019;12(2):163-164.	2019		1
	Keenan RA	Ther Adv Urol. 2019 Jan 8;11:1756287218818029.	2019	30671140	1
	Keskin MZ	Tepecik egit vearast hast. Dergisi. 2019;29(3):295-298.	2019		1
	Kolev NH	Urol Case Rep. 2019 May 22;27:100913.	2019	31687350	1
	Matsuda-Mitake Y	Urol Case Rep. 2019 Jan 22;23:90-91.	2019	30719409	1
	Moussa M	Int J Surg Case Rep. 2019;57:175-178.	2019	30981071	1
	Olivieri V	Anticancer Research. 2019;39(3):1592-1593.	2019		1
	Selvi I	Bull Urooncol. 2019;18:93-98.	2019		1
	Sinnarajan PR	University Journal of Surgery and Surgical Specialities. 2019;5(3).	2019		1
	Vuruskan BA	Int Braz J Urol. 2019 Jan-Feb;45(1):68-73.	2019	30044590	1
	Bansal V	JMSCR. 2018 May;6(5):403-406.	2018		1
	Bouhout T	Pan Afr Med J. 2018 Dec 20;31:238.	2018	31447995	1
	Cobley J	J Mens Health. 2018 Jan;14(1):e19-e21.	2018		1
	Goel R	Journal of Medical Academics, 2018 Jan-Jun;1(1):68-71.	2018		1
	Rezvani S	J Surg Case Rep. 2018 Oct 22;2018(10):rjy267.	2018	30364507	1
	Siraj F	Turk J Urol. 2018 Mar;44(2):178-181.	2018	29511590	1
	Agrawal R	Indian J Pathol Microbiol. 2017 Oct-Dec;60(4):581-583.	2017	29323080	1
	Alfarelos J	Urol Case Rep. 2017 Jan 7;11:30-32.	2017	28083483	1
	Cerda T	Cancer Radiother. 2017 Feb;21(1):16-20.	2017	28041814	1
	Koyuncuer A	Ann Pathol. Lab Med. 2017;4(5):C134-137.	2017		1
	Mukherjee A	J Oncol Res Ther. 2017: J109.	2017		1
	Nemri SN	Trop J Path Micro 2017;3(2):132-135.	2017		1
	Rajagopal Y	Indian J Surg Oncol. 2017 Mar;8(1):82-84.	2017		1
	Rana DS	OncoExpert. 2017;1(1):1-9	2017		1
	Varnavas M	Journal of clinical urology. 2017;10(3):177-179.	2017		1
	Bansal D	Urol Case Rep. 2016 May 10;7:42-44.	2016	27335790	1
	Brandt MP	Clin Genitourin Cancer. 2016 Aug;14(4):e409-412.	2016	26873434	1
	Draeger DL	J Genit Syst Disor. 2016, S2.	2016		1
	Durnalı AG	Acta Oncol Tur.C19 2016;49(2):135-138	2016		1
	Frigerio P	Urol Case Rep. 2016 Feb 23;6:15-17.	2016	27169019	1
	Virgilio E	Cancer Res Treat. 2016 Jan;48(1):422-424.	2016	26639200	1
	Batra A	Indian Dermatol Online J. 2015 May-Jun;6(3):193-195.	2015	26009715	1
	Ekmekci S	Tepecik egit vearast hast. Dergisi 2015;25(1):55-57.	2015		1
	Guang-chun W	Surgery Curr Res. 2015;5(238):2161-1076.1000238.	2015		1
	Unlü Y	Oncol Lett. 2015 Jan;9(1):308-312.	2015	25435981	2
	Dehghan A	Nephrourol Mon. 2014 Dec 15;7(1):e24308.	2014	25738126	1
	Galosi AB	Diagn Pathol. 2014 May 6;9:90.	2014	24885500	1
	Haran S	Case Rep Urol. 2014;2014:715395.	2014	24744951	1
	Matias M	BMJ Case Rep. 2014 Aug 21;2014:bcr2014205808.	2014	25145896	1
	Patel B	Urol Case Rep. 2014 Nov 6;2(6):181-182.	2014	26958482	1
	Patel R	Ann R Coll Surg Engl. 2014;96:e8–e9.	2014		1
	Pupca G	Romanian Journal of Urology. 2014;13(1):48-51.	2014		1
	Soipi S	Coll Antropol. 2014 Jun;38(2):763-766.	2014	25145020	1
	Suvarchala SB	Indian Journal of Public Health Research & Development. 2014;5(1):237-240.	2014		1
	Teshima T	Case Rep Urol. 2014;2014:841929.	2014	25580348	1
	Abdullazade S	Turk Patoloji Derg. 2013;29(3):227-230.	2013	24022314	1
	Bostanci Y	Can J Urol. 2013 Apr;20(2):6730-6733.	2013	23587515	1
	Celik O	Asian J Androl. 2013 Nov;15(6):843-844.	2013	23893152	1
	Damle RP	Indian J Pathol Microbiol. 2013 Oct-Dec;56(4):425-427.	2013	24441239	1
	Froehner M	Urol Oncol. 2013 Oct;31(7):985-989.	2013	22093763	1
	Guttilla A	Urol Int. 2013;90(1):101-105.	2013	23108485	1
	Humphrey PA	J Urol. 2013 May;189(5):1907.	2013	23485508	1
	Kohi MP	Breast J. 2013 May-Jun;19(3):336-337.	2013	23600884	1
	Patil V	JNMA J Nepal Med Assoc. 2013 Jul-Sep;52(191):521-523.	2013	24907964	1
	Rathod R	International Journal of Medical and Applied Sciences. 2013;2(4):24-26.	2013		1
	Wincewicz A	Folia Histochem Cytobiol. 2013;51(4):339-342.	2013	24497140	1
	Kay, M. D.	British Journal of Medical and Surgical Urology. 2012;5(6),271-278.	2012		2
	Komeya M	Indian J Urol. 2012 Jul;28(3):343-346.	2012	23204669	1
	Moloney J	Clin Pract. 2012 Feb 14;2(1):e29.	2012	24765428	1
	Muduly DK	J Cancer Res Ther. 2012 Jan-Mar;8(1):109-111.	2012	22531525	1
	Bakhshi GD	Clin Pract. 2011 Nov 30;1(4):e122.	2011	24765363	1
	Chen E	Histopathology. 2011 Dec;59(6):1135-1143.	2011	22175893	1
	Giridhar V	Indian J Urol. 2011 Apr;27(2):278-279.	2011	21814324	1
	Singla K	Urology. 2011 Nov;78(5):1069-1070.	2011	21439614	1
	Talikoti MA	World J Surg Oncol. 2011 Feb 10;9:20.	2011	21310071	1
	Venyo AK	Webmedcentral Urol. 2011;2:WMC002388.	2011		1
	Weinshank LB	Conn Med. 2011 Aug;75(7):399-403.	2011	21905533	1
	Yuen VT	Can Urol Assoc J. 2011 Dec;5(6):E121-124.	2011	22154176	2
	Karakayali AS	J Am Geriatr Soc. 2010 May;58(5):988-989.	2010	20722828	1
	Labanaris AP	Anticancer Res. 2010 May;30(5):1725-1726.	2010	20592368	1
	Nicolas MM	Hum Pathol. 2010 May;41(5):663-71.	2010	20004935	1
	Raspollini MR	Pathol Oncol Res. 2010 Jun;16(2):177-179.	2010	19731088	1
	Kaushal V	JK science. 2009;11(2):97-98	2009		1
	Korkes F	Urol Int. 2009;82(4):448-52.	2009	19506414	4
	Kumar M	Indian J Pathol Microbiol. 2009 Jan-Mar;52(1):91-93.	2009	19136794	1
	Mapulanga V	Med J Zambia. 2009;36(4):191–193.	2009		1
	Mechri M	BMJ Case Rep. 2009;2009. pii: bcr06.2008.0292.	2009	21686870	1
	Vogelaar FJ	Neth J Med. 2009 Dec;67(11):399-400.	2009	20009118	1
	Tsai Y. C.	J Taiwan Urol Assoc. 2008;19:122-124.	2008		1
	Voccia E	Chir Ital. 2008 May-Jun;60(3):475-478.	2008	18709791	1
	Borges RP	Acta Urologica. 2007;24(4):45-47	2007		1
	Dangle P	Can Urol Assoc J. 2007 Mar;1(1):55-58.	2007	18542764	1
	Imad FE	Sudan Journal of Medical Sciences. 2007;2(3):209-212.	2007		1
	Limaiem F	Pathologioca. 2007;99(6):415-419	2007		1
	Rajkomar K	N Z Med J. 2007 Nov 30;120(1266):U2835.	2007	18264204	1
	Taue R	Hinyokika Kiyo. 2007 Jul;53(7):497-500.	2007	17702186	1
	John T	Urology. 2006 Feb;67(2):424.e13-424.e15.	2006	16461113	1
	Lopes RI	Int Braz J Urol. 2006 Jan-Feb;32(1):66-67.	2006	16519831	1
	Ou SM	J Androl. 2006 Sep-Oct;27(5):643-644.	2006	16751620	1
	Canales BK	Urology 2005;66:657	2005	16140103	1
	Takizawa A	Int J Urol. 2005 Jun;12(6):596-598.	2005	15985088	1
	Yajima K	World J Surg Oncol. 2005 Feb 24;3(1):14.	2005	15730563	1
	Alberghini M	Pathol Res Pract. 2004;200(6):487-491.	2004	15310153	1
	Enoch S	Eur J Plast Surg. 2004;27(2):94-98	2004		1
	Mohammadi Torbati P	Urol J. 2004 Summer;1(3):215-217.	2004	17914694	1
	Persichetti P	In Vivo. 2004 Sep-Oct;18(5):553-554.	2004	15523892	1
	Secil M	J Ultrasound Med. 2004 Jul;23(7):973-976;	2004	15292568	1
	Singh R	J Clin Pathol. 2004 Dec;57(12):1319-1320.	2004	15563675	1
	Wakhlu A	J Pediatr Surg. 2004 Jul;39(7):e16-17.	2004	15213939	1
	Bakri SJ	Am J Ophthalmol. 2003 Jul;136(1):213-215.	2003	12834705	1
	Desai SR	Indian J Pathol Microbiol. 2003 Apr;46(2):212-213.	2003	15022912	1
	Kawanishi H	Hinyokika Kiyo. 2003 Sep;49(9):551-554.	2003	14598696	1
	Ptochos A	Urol Int. 2003;70(4):321-323.	2003	12740499	1
	Sattary M	Iran J Med Sci. 2003; 28 (1):48-50.	2003		1
	Ali Y	Med Princ Pract. 2002 Jul-Sep;11(3):157-160.	2002	12138299	1
	Varzaneh FE	Urology. 2002 Dec;60(6):1112.	2002	12475691	1
	Bajaj P	Indian J Pathol Microbiol. 2001 Apr;44(2):145-146.	2001	11883131	1
	Chandra A	Indian J Med Sci. 2001 Aug;55(8):421-428.	2001	12026504	2
	Diaz E	Indian Journal of Urology. 2001;17(2):186-188	2001		1
	Fisher C	Am J Surg Pathol. 2001 Sep;25(9):1143-1149.	2001	11688573	24
	Forrest M	J Urol. 2001 Dec;166(6):2309-2310.	2001	11696765	1
	Oda Y	Am J Surg Pathol. 2001 Aug;25(8):1030-1038.	2001	11474287	1
	Froehner M	Cancer. 1999 Oct 15;86(8):1571-1575.	1999	10526287	1
	Watanabe J	Int J Urol. 1999 Oct;6(10):536-538.	1999	10533906	1
	Planz B	J Urol. 1998 Feb;159(2):508.	1998	9649277	1
	Konety BR	Urol Int. 1996;56(4):259-262.	1996	8776828	1
	Stein A	World J Urol. 1996;14(1):59-61.	1996	8646243	2
	Washecka RM	Cancer. 1996 Apr 15;77(8):1524-1528.	1996	8608538	2
	Ersöz C	Journal of Islamic Academy of Sciences. 1994;7(1):61-64	1994		1
	Jeddy TA	Br J Urol. 1994 Jul;74(1):129-130.	1994	8044517	1
	Koh KB	Br J Urol. 1994 Jun;73(6):717-718	1994	8032848	1
	Wegner HEH	Urologia Journal. 1994 Aug;61(4):312-314	1994		1
	Amichetti M	Oncology. Jul-Aug 1993;50(4):264-266.	1993	8497378	1
	Lioe TF	Br J Urol. 1993 May;71(5):600-606.	1993	8518870	2
	Minervini R	Acta Urol Belg. 1992;60(1):97-100.	1992	1414727	1
	Catton CN	J Urol. 1991 Aug;146(2):342-345.	1991	1906946	6
	Moon TD	J Am Acad Dermatol. 1989 Feb;20(2 Pt 1):290-292.	1989	2644318	1
	Washecka RM	Urology. 1989 Sep;34(3):144-146.	1989	2781683	1
	Yachia D	J Urol 1989;141:955-956.	1989	2926901	1
	Dalton DP	J Urol. 1988 Jan;139(1):136-138.	1988	3275795	1
	Naito S	Urol Int 1988;43:242–244	1988	3055611	1
	Racalbuto A	Ital J Surg Sci. 1988;18(3):279-285.	1988	3068194	1
	Donovan MG	Br J Urol. 1987 Dec;60(6):590.	1987	3427346	1
	Echenique JE	J Urol. 1987 Nov;138(5):1245-1246.	1987	3312643	1
	Johnson H Jr.	Urology. 1987 Apr;29(4):436-438.	1987	3564222	1
	Staples JJ	Acta Oncol. 1987;26(5):389-390.	1987	3426853	2
	Grey LF	Urology. 1986 Jan;27(1):28-31.	1986	3942019	2
	Helm RH	Br J Urol. 1986 Feb;58(1):99.	1986	3947863	1
	Kinjo M	Acta Pathol Jpn. 1986 Jun;36(6):929-934.	1986	3766139	1
	Ashraf SM	Br J Urol. 1984 Feb;56(1):97.	1984	6697114	1
	Bianchi G	Acta Urol Belg. 1984;52(3):483-486.	1984	6485955	2
	Gaffney EF	J Urol. 1984 Jul;132(1):133-134.	1984	6726943	1
	Puts JJ	Urology. 1984 Feb;23(2):187-193.	1984	6695490	1
	de Bolla AR	Postgrad Med J. 1983 Jul;59(693):470-471.	1983	6622335	1
	Blitzer PH	J Urol. 1981 Nov;126(5):611-614.	1981	7299919	6
	Buckley PM	Br J Urol. 1981 Apr;53(2):193.	1981	7237056	1
	Flotte TJ	J Cutan Pathol. 1981 Feb;8(1):69-74.	1981	7204708	1
	Farrell MA	J Urol. 1980 Jul;124(1):151-153.	1980	7411707	2
	Sane SY	JPGM. 1980; 26(2): 145-146	1980	7218177	1
	Johnson S	Cancer. 1978 May;41(5):1830-1835.	1978	647631	1
	Bissada NK	J Urol. 1976 Aug;116(2):198-200.	1976	950703	1
	Deluise VP	J Urol. 1976 Jun;115(6):685-688.	1976	940202	3
	Siegal GP	J Urol. 1976 Jul;116(1):69-71.	1976	945360	1
	Davides KC	J Urol. 1975 Oct;114(4):642-644.	1975	1235400	1
	Weitzner S	Am Surg. 1973 Jun;39(6):352-354.	1973	4706744	1
	Jenkins DG	Br J Surg. 1972 May;59(5):408-410.	1972	4112054	1
	MaleK RS	Cancer. 1972 Apr;29(4):1108-1113.	1972	5062867	1
	Ray B	J Urol. 1972 Nov;108(5):760-766.	1972	4563010	1
	Rushworth GF	Proc R Soc Med. 1971 Sep;64(9):999.	1971	5114314	1
